# Supplementary material for: Stalled oligodendrocyte differentiation in IDH-mutant gliomas
Source: Genome Med. 2023 Apr 13;15:24. doi: 10.1186/s13073-023-01175-6 (PMC10103394; doi:10.1186/s13073-023-01175-6)
Supplement: Supplementary file 2 — Additional file 2: Table S1. Morphological subtypes found in the PM gliomas. [file 13073_2023_1175_MOESM2_ESM.xlsx]

## Sheet: Sheet1
Table S1: Morphological subtypes found in the PM gliomas.
Datasets	CGGA		Rembrandt		GSE4290		TCGA
PM subtypes	with co-del	without co-del	with co-del	without co-del	with co-del	without co-del	with co-del	without co-del
number of PM samples	60	102	67	165	24	45	100	183
A	0	27	20	79	1	12	1	79
AA	0	11	0	0	0	0	0	0
GBM	6	37	5	43	3	15	0	9
O	19	1	29	18	19	18	65	27
AO	8	1	0	0	0	0	0	0
OA	17	8	0	0	0	0	20	42
AOA	10	15	0	0	0	0	0	0
NA	0	2	0	0	0	0	14	26
MIXED	0	0	3	4	1	0	0	0
UNKNOWN	0	0	10	21	0	0	0	0
EM subtype	116		224		70		233
percentage of PM gliomas (%)	58.27		50.88		49.64		54.84
average (percentage of PM gliomas (%))	53.41
Histological diagnoses of the PM gliomas with or without 1p19q co-deletion in the indicated datasets are presented. A: astrocytoma grade 2; AA: anaplastic astrocytoma; GBM: glioblastoma; O: oligodendroglioma grade 2; AO: anaplastic oligodendroglioma; OA: oligoastrocytoma grade 2; AOA: anaplastic oligoastrocytoma; NA: not available.
