# Supplementary material for: Stalled oligodendrocyte differentiation in IDH-mutant gliomas
Source: Genome Med. 2023 Apr 13;15:24. doi: 10.1186/s13073-023-01175-6 (PMC10103394; doi:10.1186/s13073-023-01175-6)
Supplement: Supplementary file 3 — Additional file 3: Table S2. Frequencies of cell populations in single cell RNA-seq samples analyzed. [file 13073_2023_1175_MOESM3_ESM.xlsx]

## Sheet: sheet1
Table S2: Frequencies of cell populations in single cell RNA-seq samples analyzed.
IDH mutant gliomas with 1p19q co-deletion
	platform	OPC/COP-like cells	proliferating cells	microglia/macrophages	oligodendrocytes	T cells	unknown	cell number
sc6 (O)	10X	6065 (96%)	0	87 (1.4%)	35 (0.6%)	127 (2%)	0	6314
sc9 (O)		1165 (36.3%)	147 (4.6%)	1795 (55.9%)	0	105 (3.3%)	0	3212
sc11 (AO)		4232 (91.5%)	127 (2.8%)	244 (5.3%)	0	23 (0.5%)	0	4626
sc16 (AO)		2619 (67.3%)	169 (4.3%)	1011 (26%)	0	92 (2.4%)	0	3891
sc8 (OA)		2989 (51.1%)	0	2495 (42.6%)	155 (2.6%)	85 (1.5%)	126 (2.2%)	5850
sc13 (OA)		928 (59.4%)	0	550 (35.2%)	14 (0.9%)	70 (4.5%)	0	1562
sc15 (OA)		1972 (83.5%)	0	266 (11.3%)	36 (1.5%)	88 (3.7%)	0	2362
GS14 (O)	STRT-seq	68 (16.8%)	0	188 (46.3%)	150 (37%)	0	0	406
GS8 (OA)		91 (35.8%)	0	49 (19.3%)	114 (44.9%)	0	0	254
MGH36 (O)	Smart-seq2	694 (88.1%)	0	94 (11.9%)	0	0	0	788
MGH53 (O)		726 (84.3%)	0	101 (11.7%)	34 (4%)	0	0	861
MGH54 (O)		1169 (95.4%)	0	40 (3.3%)	16 (1.3%)	0	0	1225
MGH97 (O)		562 (94%)	22 (3.7%)	0	14 (2.3%)	0	0	598
IDH mutant gliomas without 1p19q co-deletion
	platform	OPC/COP-like cells	proliferating cells	microglia/macrophages	oligodendrocytes	T cells	unknown	cell number
sc5 (A)	10X	8257 (80.4%)	167 (1.6%)	1588 (15.5%)	219 (2.1%)	45 (0.4%)	0	10276
sc10 (A)		2230 (60.7%)	149 (4.1%)	187 (5.1%)	90 (2.5%)	41 (1.1%)	976 (26.5%)	3673
sc12 (A)		1706 (43.8%)	0	2069 (53.1%)	0	79 (2%)	44 (1.1%)	3898
sc3 (AA)		1470 (43%)	91 (2.7%)	602 (17.6%)	34 (1%)	9 (0.3%)	1210 (35.4%)	3416
sc4 (AA)		2495 (29.9%)	234 (2.8%)	4608 (55.2%)	794 (9.5%)	136 (1.6%)	78 (0.9%)	8345
sc7 (AO)		2361 (39.5%)	0	3302 (55.3%)	97 (1.6%)	84 (1.4%)	131 (2.2%)	5975
sc1 (OA)		4160 (80.6%)	302 (5.9%)	622 (12%)	80 (1.6%)	0	0	5164
sc2 (AOA)		1633 (37.7%)	0	2272 (52.4%)	27 (0.6%)	368 (8.5%)	37 (0.9%)	4337
sc14 (AOA)		2450 (65.5%)	0	1192 (31.9%)	35 (0.9%)	61 (1.6%)	0	3738
MGH42 (AA)	Smart-seq2	435 (63.8%)	36 (5.3%)	211 (30.9%)	0	0	0	682
MGH43 (AA)		253 (45.8%)	0	264 (47.7%)	36 (6.5%)	0	0	553
MGH44 (AA)		556 (89.1%)	16 (2.6%)	52 (8.3%)	0	0	0	624
MGH56 (AA)		796 (86.1%)	41 (4.4%)	72 (7.8%)	16 (1.7%)	0	0	925
MGH61 (AA)		1278 (93.6%)	0	87 (6.4%)	0	0	0	1365
MGH64 (AA)		670 (84.3%)	0	101 (12.7%)	24 (3%)	0	0	795
MGH107 (dA)		197 (75.5%)	0	64 (24.5%)	0	0	0	261
MGH45 (GBM)		378 (62.2%)	47 (7.7%)	162 (26.6%)	21 (3.5%)	0	0	608
MGH57 (GBM)		324 (78.1%)	19 (4.6%)	72 (17.4%)	0	0	0	415
IDH wild type gliomas
	platform	tumor cells	proliferating cells	microglia/macrophages	oligodendrocytes	T cells	unknown	cell number
GS2 (GBM)	STRT-seq	110 (42.6%)	25 (9.7%)	123 (47.7%)	0	0	0	258
GS3 (GBM)		141 (55.1%)	18 (7%)	84 (32.8%)	13 (5.1%)	0	0	256
GS5 (GBM)		245 (75.4%)	30 (9.2%)	33 (10.2%)	17 (5.2%)	0	0	325
GS11 (GBM)		489 (48.4%)	245 (24.3%)	129 (12.8%)	147 (14.6%)	0	0	1010
GS12 (GBM)		162 (25.6%)	57 (9%)	294 (46.5%)	88 (13.9%)	32 (5.1%)	0	633
GS1 (GBM, O included)		222 (58.9%)	58 (15.4%)	68 (18%)	29 (7.7%)	0	0	377
GS6 (GBM, O included)		213 (60%)	69 (19.4%)	42 (11.8%)	31 (8.7%)	0	0	355
GS13 (GBM, O included)		438 (44.8%)	324 (33.1%)	198 (20.3%)	18 (1.8%)	0	0	978
MGH102 (GBM)	10X	1153 (63.3%)	88 (4.8%)	581 (31.9%)	0	0	0	1822
MGH114 (GBM)		66 (14%)	23 (4.9%)	310 (65.5%)	0	49 (10.4%)	25 (5.3%)	473
MGH115 (GBM)		620 (48.3%)	41 (3.2%)	587 (45.8%)	0	35 (2.7%)	0	1283
MGH118 (GBM)		196 (36.4%)	43 (8%)	275 (51%)	25 (4.6%)	0	0	539
MGH124 (GBM)		1273 (52.7%)	63 (2.6%)	967 (40%)	0	17 (0.7%)	95 (3.9%)	2415
MGH125 (GBM)		798 (49.5%)	103 (6.4%)	434 (26.9%)	238 (14.8%)	40 (2.5%)	0	1613
MGH143 (GBM)		1674 (72.3%)	507 (21.9%)	133 (5.8%)	0	0	0	2314
Yellow: samples from CGGA
Blue: samples from literatures
Single cell RNA-seq data from 31 IDH-mutant gliomas and 15 IDH-wild-type gliomas were analyzed using Seurat platform. Unsupervised cell clusters were assigned into cell populations based on differential expression of hallmarks of oligodendrocyte lineage stages and cell types of tumor microenvironment, complemented with SOX2 expression and inferred CNV. Samples marked in yellow were derived from C…
