# Supplementary material for: Stalled oligodendrocyte differentiation in IDH-mutant gliomas
Source: Genome Med. 2023 Apr 13;15:24. doi: 10.1186/s13073-023-01175-6 (PMC10103394; doi:10.1186/s13073-023-01175-6)
Supplement: Supplementary file 4 — Additional file 4: Table S3. Pearson correlation coefficient between PM glioma cells and cell populations in murine oligodendrocyte lineage. [file 13073_2023_1175_MOESM4_ESM.xlsx]

## Sheet: IDH-mut 
Table S3: Pearson correlation coefficient between PM glioma cells and cell populations in murine oligodendrocyte lineage.
IDH mutant gliomas with 1p19q co-deletion							IDH mutant gliomas without 1p19q co-deletion
			stages of oligodendrocyte lineage							stages of oligodendrocyte lineage
		cell types	OPC	COP	MOL				cell types	OPC	COP	MOL
Samples from CGGA	P684.N	OPC/COP-like	0.99	0.99	0.94		Samples from CGGA	P778	OPC/COP-like	0.87	0.9	0.82
		oligodendrocyte	0.73	0.75	0.84			P692	OPC/COP-like	0.99	0.99	0.67
	P703	OPC/COP-like	0.99	0.99	0.73				oligodendrocyte	0.68	0.69	0.67
		oligodendrocyte	0.67	0.69	0.81			P790	OPC/COP-like	0.81	0.85	0.82
	P785	OPC/COP-like	0.79	0.85	0.76				oligodendrocyte	0.43	0.55	0.82
		oligodendrocyte	0.32	0.45	0.75			P736	OPC/COP-like	0.82	0.9	0.83
	P897	OPC/COP-like	0.82	0.88	0.75				proliferation	0.73	0.73	0.79
		oligodendrocyte	0.4	0.55	0.87				oligodendrocyte	0.48	0.62	0.9
	GS14	OPC/COP-like	0.85	0.87	0.71			P625	OPC/COP-like	0.83	0.9	0.8
		oligodendrocyte	0.38	0.58	0.98				proliferation	0.67	0.66	0.67
	GS8	OPC/COP-like	0.89	0.87	0.7				oligodendrocyte	0.47	0.61	0.87
		oligodendrocyte	0.46	0.64	0.98			P658	OPC/COP-like	0.99	0.99	0.8
	P727	OPC/COP-like	0.83	0.87	0.77				proliferation	0.94	0.93	0.75
		proliferation	0.69	0.67	0.66				oligodendrocyte	0.68	0.7	0.91
	P760	OPC/COP-like	0.8	0.86	0.85			P1021	OPC/COP-like	0.99	0.98	0.83
		proliferation	0.71	0.72	0.73				proliferation	0.96	0.96	0.81
	P935	OPC/COP-like	0.85	0.88	0.86				oligodendrocyte	0.72	0.74	0.78
		proliferation	0.76	0.73	0.71			P660	OPC/COP-like1	0.99	0.99	0.71
Samples from GSE70630	MGH97	OPC/COP-like	0.74	0.9	0.82				COP/COP-like2	0.89	0.88	0.7
		proliferation	0.7	0.79	0.77				proliferation	0.93	0.92	0.68
		oligodendrocyte	0.38	0.57	0.9				oligodendrocyte	0.7	0.71	0.75
	MGH53	OPC/COP-like1	0.8	0.89	0.76			P623	OPC/COP-like1	0.85	0.88	0.77
		COP/COP-like2	0.84	0.85	0.77				COP/COP-like2	0.71	0.73	0.8
		oligodendrocyte	0.45	0.62	0.97				oligodendrocyte	0.46	0.56	0.84
	MGH54	OPC/COP-like1	0.83	0.92	0.79		Samples from GSE89567	MGH43	OPC/COP-like	0.78	0.85	0.83
		COP/COP-like2	0.85	0.81	0.77				oligodendrocyte	0.45	0.61	0.97
		oligodendrocyte	0.52	0.67	0.91			MGH64	OPC/COP-like	0.87	0.89	0.78
	MGH36	OPC/COP-like1	0.81	0.9	0.79				oligodendrocyte	0.49	0.64	0.94
		COP/COP-like2	0.73	0.77	0.9			MGH44	OPC/COP-like	0.81	0.88	0.85
									proliferation	0.71	0.73	0.79
								MGH56	OPC/COP-like	0.88	0.89	0.74
									proliferation	0.83	0.8	0.76
									oligodendrocyte	0.56	0.69	0.9
								MGH45	OPC/COP-like	0.83	0.89	0.8
									proliferation	0.72	0.77	0.83
									oligodendrocyte	0.5	0.66	0.96
								MGH42	OPC/COP-like1	0.76	0.82	0.88
									COP/COP-like2	0.7	0.76	0.9
									proliferation	0.75	0.78	0.84
								MGH61	OPC/COP-like1	0.82	0.86	0.82
									COP/COP-like2	0.63	0.7	0.89
								MGH107	OPC/COP-like1	0.82	0.87	0.72
									COP/COP-like2	0.83	0.74	0.63
								MGH57	OPC/COP-like1	0.75	0.88	0.88
									OPC/COP-like2	0.71	0.76	0.87
									proliferation	0.72	0.76	0.83
	Single cell transcriptomes of malignant cell populations in PM gliomas were correlated to single cell transcriptomes of murine oligodendrocyte lineage using CCA.
