# Supplementary material for: Stalled oligodendrocyte differentiation in IDH-mutant gliomas
Source: Genome Med. 2023 Apr 13;15:24. doi: 10.1186/s13073-023-01175-6 (PMC10103394; doi:10.1186/s13073-023-01175-6)
Supplement: Supplementary file 5 — Additional file 5: Table S4. Hypermethylation in myelination program but hypomethylation in regulators of OPC specification in PM gliomas. [file 13073_2023_1175_MOESM5_ESM.xlsx]

## Sheet: hypermethylation 
Table S4: Hypermethylation in regulators of myelination program
IlmnID	gene	P.Value	adj.P.Val	T_AVG	N_AVG	deltaBeta	feat.cgi
cg18103730	GALC	0	0	0.634137	0.152274	-0.481863	Body-shore
cg24058132	GALC	2.5062e-186	3.85617e-185	0.654318	0.275602	-0.378717	1stExon-shore
cg26245531	GALC	8.07839e-113	5.10645e-112	0.424834	0.0588059	-0.366028	Body-island
cg01035038	GALC	1.73013e-110	1.06509e-109	0.37525	0.0831491	-0.292101	1stExon-island
cg08837308	GALC	7.55042e-76	3.15929e-75	0.284769	0.0717439	-0.213025	1stExon-island
cg15005368	MAG	3.19691e-208	6.49293e-207	0.768821	0.432935	-0.335886	Body-island
cg11587635	MAG	3.28866e-133	2.62343e-132	0.832079	0.568521	-0.263558	TSS1500-shelf
cg11902728	MAG	1.14949e-202	2.18108e-201	0.748698	0.490484	-0.258214	Body-island
cg22266001	MAG	8.18888e-184	1.21963e-182	0.822028	0.566413	-0.255614	Body-island
cg02127209	MAG	2.08849e-196	3.65307e-195	0.756014	0.502583	-0.253432	Body-island
cg05055150	MAG	4.98158e-182	7.25385e-181	0.80259	0.562293	-0.240297	5'UTR-shelf
cg14952359	MAG	2.7596e-139	2.36888e-138	0.85028	0.617551	-0.232729	Body-island
cg21305926	MAG	8.96581e-128	6.7189e-127	0.722954	0.494471	-0.228483	5'UTR-shore
cg05663558	MAG	5.84955e-89	2.83195e-88	0.604837	0.404116	-0.20072	TSS1500-opensea
cg27180880	MBP	0	0	0.712986	0.0918048	-0.621181	TSS200-island
cg25887236	MBP	0	0	0.719297	0.101288	-0.618009	TSS200-island
cg20801056	MBP	0	0	0.655043	0.0869473	-0.568096	5'UTR-island
cg15462468	MBP	5.38e-319	5.03e-317	0.662779	0.201336	-0.461443	5'UTR-shore
cg23529390	MBP	1.71196e-261	6.94812e-260	0.564383	0.188998	-0.375385	5'UTR-island
cg07807210	MBP	5.51122e-108	3.29555e-107	0.721879	0.363583	-0.358295	Body-island
cg21655444	MBP	1.06493e-162	1.21276e-161	0.800528	0.444679	-0.355849	Body-island
cg06548292	MBP	1.69516e-254	6.26803e-253	0.835769	0.483118	-0.352651	TSS200-opensea
cg07611666	MBP	2.20979e-213	4.79166e-212	0.872123	0.52416	-0.347964	TSS1500-opensea
cg13852093	MBP	7.88264e-289	4.67021e-287	0.813058	0.465753	-0.347305	Body-shore
cg00366917	MBP	0	0	0.831813	0.519456	-0.312357	TSS1500-island
cg23975646	MBP	5.54968e-201	1.02992e-199	0.839983	0.528418	-0.311565	1stExon-opensea
cg03560685	MBP	3.61528e-204	6.98202e-203	0.862465	0.554783	-0.307682	TSS1500-opensea
cg00187503	MBP	3.79194e-209	7.79867e-208	0.840405	0.539921	-0.300485	TSS1500-opensea
cg13442966	MBP	2.97927e-192	4.94516e-191	0.868715	0.56993	-0.298785	5'UTR-opensea
cg16604566	MBP	0	0	0.825523	0.531155	-0.294369	TSS1500-shore
cg22239325	MBP	1.19531e-179	1.68878e-178	0.82747	0.533726	-0.293744	TSS200-opensea
cg21107579	MBP	7.85324e-196	1.36438e-194	0.845193	0.564273	-0.28092	1stExon-opensea
cg15224291	MBP	9.06498e-191	1.47782e-189	0.856029	0.577585	-0.278443	TSS200-opensea
cg14298244	MBP	6.21851e-196	1.08182e-194	0.866462	0.594904	-0.271558	TSS200-opensea
cg07006718	MBP	2.48854e-96	1.30636e-95	0.67367	0.402963	-0.270706	Body-island
cg17266581	MBP	1.3329e-59	4.62586e-59	0.484857	0.222084	-0.262773	Body-island
cg27240008	MBP	2.27941e-183	3.37588e-182	0.837643	0.577839	-0.259804	1stExon-opensea
cg23327011	MBP	1.37084e-197	2.43705e-196	0.847121	0.589312	-0.257809	5'UTR-opensea
cg13141061	MBP	4.48329e-184	6.70039e-183	0.800913	0.544105	-0.256808	TSS200-opensea
cg00735329	MBP	1.57588e-179	2.22291e-178	0.818845	0.56318	-0.255665	Body-opensea
cg08737246	MBP	3.85047e-272	1.80308e-270	0.778465	0.528834	-0.249631	Body-island
cg17199181	MBP	5.75369e-55	1.88825e-54	0.501562	0.260995	-0.240568	Body-island
cg22168512	MBP	4.59449e-253	1.66733e-251	0.869644	0.634796	-0.234848	Body-shelf
cg15495463	MBP	2.28683e-153	2.32188e-152	0.827763	0.59666	-0.231103	TSS200-opensea
cg24446429	MBP	3.14204e-178	4.36147e-177	0.815347	0.584664	-0.230683	Body-shore
cg21322241	MBP	8.16824e-180	1.15677e-178	0.88481	0.658591	-0.226219	1stExon-opensea
cg15566919	MBP	2.61135e-116	1.71478e-115	0.709021	0.487503	-0.221518	Body-shore
cg11598403	MBP	6.97314e-53	2.22952e-52	0.49735	0.28787	-0.20948	Body-island
cg16729794	MOBP	6.99242e-196	1.21584e-194	0.830041	0.608068	-0.221973	5'UTR-opensea
cg11188483	MOBP	3.12983e-157	3.33445e-156	0.805085	0.596103	-0.208981	5'UTR-shore
cg16118803	MOG	1.47828e-242	4.66666e-241	0.703969	0.323378	-0.380591	Body-opensea
cg05279622	MOG	1.43668e-220	3.41709e-219	0.743191	0.41485	-0.328341	Body-opensea
cg06297863	MOG	5.47183e-129	4.15977e-128	0.742741	0.42498	-0.317761	Body-opensea
cg02589899	MOG	3.24891e-187	5.05776e-186	0.895263	0.580827	-0.314436	Body-opensea
cg15999796	MOG	1.11598e-273	5.34017e-272	0.811862	0.505195	-0.306667	TSS1500-opensea
cg17977304	MOG	8.47547e-200	1.55049e-198	0.695921	0.396747	-0.299174	TSS1500-opensea
cg25017994	MOG	1.04396e-162	1.18899e-161	0.832993	0.54091	-0.292083	Body-opensea
cg05598246	MOG	1.11194e-210	2.33203e-209	0.881232	0.613354	-0.267878	TSS1500-opensea
cg00433866	MOG	5.21909e-167	6.26991e-166	0.826664	0.565995	-0.260669	TSS1500-opensea
cg03905442	MOG	1.09765e-128	8.31535e-128	0.809971	0.549871	-0.260099	Body-opensea
cg14656245	MOG	1.99487e-152	2.00354e-151	0.862147	0.603952	-0.258195	Body-opensea
cg17242574	MOG	2.75487e-193	4.63762e-192	0.863975	0.609363	-0.254612	Body-opensea
cg25654517	MOG	3.07831e-158	3.32152e-157	0.866198	0.616326	-0.249872	Body-opensea
cg13682912	MOG	2.47168e-145	2.28174e-144	0.84431	0.60862	-0.23569	Body-opensea
cg06122864	MOG	2.6398e-80	1.16012e-79	0.663458	0.43479	-0.228668	Body-opensea
cg23174322	MOG	2.3946e-142	2.134e-141	0.818598	0.593616	-0.224982	Body-opensea
cg23105820	MOG	5.85638e-128	4.39912e-127	0.828234	0.603319	-0.224914	1stExon-opensea
cg02450267	MOG	5.25946e-125	3.81907e-124	0.865344	0.645666	-0.219678	Body-opensea
cg24938286	MOG	5.50107e-199	9.95745e-198	0.854333	0.643998	-0.210336	Body-opensea
cg08368973	MYRF/C11orf9	5.17457e-111	3.20459e-110	0.510283	0.145286	-0.364997	TSS1500-island
cg06137032	MYRF/C11orf9	4.23745e-169	5.22725e-168	0.847026	0.556927	-0.290099	TSS200-shelf
cg05373256	MYRF/C11orf9	1.42742e-188	2.25938e-187	0.819513	0.557573	-0.26194	Body-shelf
cg11620409	MYRF/C11orf9	7.9039e-77	3.34336e-76	0.649219	0.392782	-0.256438	TSS1500-shore
cg04237003	MYRF/C11orf9	2.67076e-171	3.39112e-170	0.828822	0.578432	-0.25039	Body-shelf
cg22627427	MYRF/C11orf9	6.01588e-125	4.36529e-124	0.802778	0.552871	-0.249907	Body-shelf
cg01178188	MYRF/C11orf9	9.4231e-130	7.22622e-129	0.832136	0.609512	-0.222624	Body-shelf
cg07486017	MYRF/C11orf9	7.05152e-163	8.04798e-162	0.893354	0.673017	-0.220337	TSS200-shelf
cg22115093	MYRF/C11orf9	2.98922e-130	2.30479e-129	0.788672	0.571986	-0.216687	Body-opensea
cg02111951	MYRF/C11orf9	9.46154e-120	6.46017e-119	0.594503	0.385326	-0.209177	Body-island
cg15859635	MYRF/C11orf9	1.51247e-72	6.09227e-72	0.533918	0.327194	-0.206724	TSS1500-island
cg12690575	MYRF/C11orf9	5.94419e-109	3.59353e-108	0.630574	0.429329	-0.201245	Body-opensea
cg23109891	SOX10	1.8928e-256	7.18635e-255	0.803614	0.374544	-0.42907	Body-island
cg01586506	SOX10	1.39819e-227	3.6257e-226	0.851832	0.456454	-0.395377	Body-island
cg12990614	SOX10	4.72996e-190	7.63744e-189	0.716222	0.356016	-0.360206	Body-island
cg19257200	SOX10	9.09758e-190	1.46395e-188	0.808386	0.474347	-0.334039	TSS1500-shore
cg05447556	SOX10	1.36774e-187	2.13946e-186	0.798827	0.528071	-0.270756	Body-shore
cg06614002	SOX10	8.12867e-156	8.50758e-155	0.799619	0.564834	-0.234785	1stExon-shore
cg25625951	SOX10	4.40897e-180	6.26444e-179	0.761881	0.527813	-0.234068	TSS1500-shore
cg25036707	SOX10	1.79672e-137	1.50959e-136	0.745543	0.515068	-0.230475	1stExon-shore
cg05022688	CLDN11	0	0	0.636498	0.125536	-0.510962	Body-island
cg17078427	CLDN11	2.95941e-294	1.89039e-292	0.574578	0.0788287	-0.495749	Body-island
cg06023994	CLDN11	0	0	0.792051	0.373047	-0.419003	Body-island
cg12741994	CLDN11	5.50544e-254	2.02258e-252	0.585396	0.172058	-0.413338	Body-island
cg00894757	CLDN11	2.92459e-195	5.04443e-194	0.599765	0.210744	-0.389021	Body-island
cg20449692	CLDN11	1.19707e-111	7.46439e-111	0.480396	0.129015	-0.35138	1stExon-island
cg06086012	CLDN11	7.01471e-202	1.31707e-200	0.781505	0.471844	-0.309661	Body-opensea
cg20794824	CLDN11	1.45208e-251	5.15091e-250	0.760449	0.45506	-0.305389	Body-shore
cg09389280	CLDN11	8.37126e-193	1.39999e-191	0.881662	0.633818	-0.247844	Body-shelf
cg04804539	MAL	0	0	0.706934	0.120281	-0.586652	TSS1500-island
cg09983051	MAL	0	0	0.670197	0.147069	-0.523128	TSS1500-island
cg05142617	MAL	0	0	0.723582	0.200753	-0.522829	TSS1500-shore
cg22762844	MAL	1.04815e-222	2.56377e-221	0.609279	0.0976233	-0.511655	Body-island
cg19762657	MAL	2.02578e-274	9.79854e-273	0.704879	0.259531	-0.445348	Body-shore
cg21245652	MAL	0	0	0.668228	0.248249	-0.419979	TSS1500-island
cg09712683	MAL	2.92482e-210	6.09593e-209	0.543324	0.128283	-0.415041	Body-island
cg03129884	MAL	2.16633e-289	1.29372e-287	0.618065	0.239907	-0.378158	Body-shore
cg14410476	MAL	3.69736e-271	1.70882e-269	0.747705	0.383111	-0.364594	Body-shore
cg22403344	MAL	2.27373e-121	1.58143e-120	0.399915	0.0703535	-0.329562	5'UTR-island
cg17626405	MAL	2.74039e-91	1.36229e-90	0.387773	0.117444	-0.270328	Body-island
cg06668300	MAL	1.81427e-79	7.90045e-79	0.315973	0.0681536	-0.247819	Body-island
cg07224914	MAL	3.64952e-83	1.65522e-82	0.329401	0.11147	-0.217932	Body-island
cg04436469	NKX6-2	4.40613e-97	2.33295e-96	0.501337	0.273532	-0.227804	Body-island
cg24570210	OPALIN	4.60376e-192	7.62467e-191	0.829294	0.605299	-0.223995	TSS1500-opensea
cg03285073	OPALIN	2.24326e-182	3.28174e-181	0.802191	0.583695	-0.218495	TSS1500-opensea
cg10113589	OPALIN	3.88659e-94	1.99232e-93	0.736372	0.535632	-0.20074	1stExon-opensea
cg23642130	ZNF536	0	0	0.722949	0.241471	-0.481479	5'UTR-island
cg18680834	ZNF536	4.17606e-227	1.07621e-225	0.813187	0.488356	-0.324831	1stExon-shelf
cg00386405	ZNF536	1.71742e-185	2.61379e-184	0.789327	0.465686	-0.323641	TSS200-shelf
cg26116551	ZNF536	1.20779e-215	2.69685e-214	0.787696	0.48844	-0.299256	TSS200-shelf
cg15539073	ZNF536	1.67683e-112	1.05631e-111	0.69603	0.429012	-0.267018	5'UTR-opensea
cg23331421	ZNF536	1.15224e-84	5.31545e-84	0.326378	0.0832427	-0.243135	5'UTR-island

## Sheet: hypomethylation-OPC
Table S4: Hypomethylation in regulators of OPC specification
IlmnID	gene	P.Value	adj.P.Val	T_AVG	N_AVG	deltaBeta	feat.cgi
cg23856293	MYT1	8.83726e-188	1.38565e-186	0.298757	0.606317	0.30756	TSS1500-opensea
cg07601542	OLIG2	6.85171e-171	8.65112e-170	0.234078	0.518638	0.28456	TSS1500-island
cg02170478	PDGFRA	1.23123e-154	1.27103e-153	0.259529	0.493321	0.233791	5'UTR-shore
cg22736323	PDGFRA	1.71585e-116	1.12896e-115	0.219265	0.45919	0.239925	1stExon-shore
cg18845298	PTPRZ1	1.01469e-154	1.0485e-153	0.350994	0.603216	0.252221	Body-shelf
cg17958291	PTPRZ1	2.38541e-243	7.60091e-242	0.32518	0.653505	0.328325	Body-opensea
cg18302334	SMOC1	3.47175e-136	2.87239e-135	0.285431	0.501311	0.21588	Body-opensea
cg16024377	SMOC1	1.06669e-83	4.86698e-83	0.526875	0.750144	0.223269	Body-opensea
cg09998189	SMOC1	1.93993e-220	4.60764e-219	0.224497	0.480593	0.256095	Body-shore
cg01099024	SMOC1	1.57645e-202	2.98519e-201	0.291934	0.58309	0.291156	Body-shore
cg04913114	SMOC1	3.15619e-164	3.6625e-163	0.328538	0.637574	0.309036	Body-shore
cg04398526	SOX8	8.28003e-141	7.24162e-140	0.337873	0.569015	0.231142	Body-island
cg04809453	SOX8	2.19491e-199	3.99412e-198	0.130604	0.388686	0.258082	TSS1500-island
DNA methylation profiles between 280 PM gliomas from TCGA and 276 normal brain tissues from GSE43414 were analyzed. Summarized beta values at the indicated CpG sites for MO marker, myelination regulators, myelin components, and regulators of OPC specification and maintenance in PM gliomas and normal brain tissues are shown. Comparable results were obtained from the analysis of PM gliomas from Got…
